# Supplementary material for: Study on the Preparation Method of Quality-Assured In-Hospital Drug Formulation for Children—A Multi-Institutional Collaborative Study
Source: Children (Basel). 2023 Jul 10;10(7):1190. doi: 10.3390/children10071190 (PMC10378225; doi:10.3390/children10071190)
Supplement: Supplementary file 1 [file children-10-01190-s001.zip]

Archive with 1 entries (1 files):
- children-2470723-supplementary.pdf
